# Supplementary material for: A genetic algorithm-based energy-aware multi-hop clustering scheme for heterogeneous wireless sensor networks
Source: PeerJ Comput Sci. 2022 Aug 15;8:e1029. doi: 10.7717/peerj-cs.1029 (PMC9455049; doi:10.7717/peerj-cs.1029)
Supplement: Supplemental Information 2 — Here when the data arrives at the routing layer, the packet's destination address is changed to the corresponding cluster head of the sensor. After that, the Cluster head (CH) forwards the data to the base station either in single or multiple hops. [file peerj-cs-08-1029-s002.otcl]

if(received_count[index]<=member_count[index]) {
ch_bs[index]=1;
printf("Data received by CH %d time %f\n",index,CURRENT_TIME);
Packet *p = Packet::alloc();
struct hdr_cmn *ch = HDR_CMN(p);
struct hdr_ip *ih = HDR_IP(p);
ch->ptype() = PT_CBR;
ch->size() = IP_HDR_LEN + 100;
ch->iface() = -2;
ch->error() = 0;
ch->addr_type() = NS_AF_NONE;
ch->prev_hop_ = index;</li>
</ul>
ih->saddr() = index;
ih->dst_ = temp_original;
ih->ttl_ = NETWORK_DIAMETER;
printf("CH %d is forwarded data to BS time %f \n", index, CURRENT_TIME);
}


final class GeneticAlgorithmNetworkBuilder implements NetworkBuilder
	{
	    /** @var PopulationManager */
	    private $populationManager;
	

	    /** @var OutputInterface */
	    private $output;
	

	    /** @var int */
	    private $generationsLimit;
	

	    /** @var int */
	    private $populationSize;
	

	    /** @var float */
	    private $fitnessGoal;
	

	    /** @var float */
	    private $initialClusterHeadsRatioMin;
	

	    /** @var float */
	    private $initialClusterHeadsRatioMax;
	

	    public function __construct(
	        PopulationManager $populationManager,
	        OutputInterface $output,
	        int $generationsLimit,
	        int $populationSize,
	        float $fitnessGoal,
	        float $initialClusterHeadsRatioMin,
	        float $initialClusterHeadsRatioMax
	    )
	    {
	        $this->populationManager           = $populationManager;
	        $this->output                      = $output;
	        $this->generationsLimit            = $generationsLimit;
	        $this->populationSize              = $populationSize;
	        $this->fitnessGoal                 = $fitnessGoal;
	        $this->initialClusterHeadsRatioMin = $initialClusterHeadsRatioMin;
	        $this->initialClusterHeadsRatioMax = $initialClusterHeadsRatioMax;
	    }
	

	    /** {@inheritdoc} */
	    public function build(BaseStation $baseStation, array $sensorNodes)
	    {
	        Assertion::allIsInstanceOf($sensorNodes, SensorNode::class);
	

	        /** @var SensorNode[] $sensorNodes */
	        $sensorNodes = array_values(
	            array_filter(
	                $sensorNodes,
	                function (SensorNode $sensorNodes) {
	                    return !$sensorNodes->isDead();
	                }
	            )
	        );
	

	        if (count($sensorNodes) < 1) {
	            return false;
	        }
	

	        $this->populationManager->setSensorNodes($sensorNodes);
	

	        $genotypes = [];
	

	        for ($i = 0; $i < $this->populationSize; $i++) {
	            $genotypes[] = $this->getRandomGenotype($sensorNodes);
	        }
	

	        $population = $this->populationManager->create($genotypes);
	

	        $bestGenotype = clone $population->getBestGenotype();
	        $bestFitness  = $this->populationManager->getFitness($bestGenotype);
	

	        $bestGenotypeSinceLastUpdate = $bestGenotype;
	        $bestFitnessSinceLastUpdate  = null;
	

	        $this->printStats($population, $bestGenotypeSinceLastUpdate);
	        $bestGenotypeSinceLastUpdate = null;
	

	        while ($bestFitness < $this->fitnessGoal &&
	               ($generationNumber = $population->getGenerationNumber()) < $this->generationsLimit) {
	            $this->populationManager->produceNewGeneration($population);
	

	            $bestCurrentPopulationGenotype = clone $population->getBestGenotype();
	            $bestCurrentPopulationFitness  = $this->populationManager->getFitness($bestCurrentPopulationGenotype);
	

	            if (is_null($bestFitnessSinceLastUpdate) ||
	                1 === bccomp($bestCurrentPopulationFitness, $bestFitnessSinceLastUpdate, BC_SCALE)
	            ) {
	                $bestGenotypeSinceLastUpdate = $bestCurrentPopulationGenotype;
	                $bestFitnessSinceLastUpdate  = $bestCurrentPopulationFitness;
	            }
	

	            if ($generationNumber % ceil($this->generationsLimit / 20) === 0 ||
	                $generationNumber === $this->generationsLimit
	            ) {
	                $this->printStats($population, $bestGenotypeSinceLastUpdate);
	                $bestGenotypeSinceLastUpdate = null;
	                $bestFitnessSinceLastUpdate = null;
	            }
	

	            if (1 === bccomp($bestCurrentPopulationFitness, $bestFitness, BC_SCALE)) {
	                $bestGenotype = clone $bestCurrentPopulationGenotype;
	                $bestFitness  = $bestCurrentPopulationFitness;
	            }
	        }
	

	        $this->output->writeln(
	            sprintf(
	                '<comment>Chose best genotype with fitness %.6f. Cluster heads: %d/%d.</comment>',
	                $this->populationManager->getFitness($bestGenotype),
	                array_sum($bestGenotype->getGenes()),
	                count($bestGenotype->getGenes())
	            )
	        );
	

	        $genes = $bestGenotype->getGenes();
	

	        $clusterHeads = [];
	        $clusterNodes = [];
	

	        foreach ($sensorNodes as $sensorNode) {
	            if (!$genes[$sensorNode->getId()]) {
	                continue;
	            }
	

	            $sensorNode->makeClusterHead();
	

	            $clusterHeads[] = $sensorNode;
	        }
	

	        foreach ($sensorNodes as $sensorNode) {
	            if ($genes[$sensorNode->getId()]) {
	                continue;
	            }
	

	            $nearestClusterHead = $sensorNode->getNearestNeighbor($clusterHeads);
	

	            if (!$nearestClusterHead instanceof Node ||
	                $sensorNode->distanceToNeighbor($baseStation) <= $sensorNode->distanceToNeighbor($nearestClusterHead)
	            ) {
	                $nearestClusterHead = $baseStation;
	            }
	

	            $sensorNode->makeClusterNode($nearestClusterHead);
	

	            $clusterNodes[] = $sensorNode;
	        }
	

	        return new Network($baseStation, $clusterHeads, $clusterNodes);
	    }
	

	    /**
	     * @param Node[] $nodes
	     *
	     * @return Genotype
	     */
	    public function getRandomGenotype(array $nodes): Genotype
	    {
	        $genes = [];
	

	        foreach ($nodes as $node) {
	            $genes[$node->getId()] = false;
	        }
	

	        $clusterHeadsRatio = mt_rand(
	            100 * $this->initialClusterHeadsRatioMin,
	            100 * $this->initialClusterHeadsRatioMax
	        );
	

	        $clusterHeadsRatio /= 100;
	

	        $clusterHeadsCount = count($nodes) * $clusterHeadsRatio;
	

	        do {
	            $genes[Util::arrayRand($genes)] = true;
	        } while (array_sum($genes) < $clusterHeadsCount);
	

	        return new Genotype($genes);
	    }
	

	    /**
	     * @param Population $population
	     * @param Genotype   $bestGenotypeSinceLastUpdate
	     */
	    private function printStats(Population $population, Genotype $bestGenotypeSinceLastUpdate)
	    {
	        $message = sprintf(
	            'Generation: %s/%s. Best fitness since last update: %.6f. Topology: %s.',
	            str_pad(
	                number_format($population->getGenerationNumber(), 0, '', ' '),
	                mb_strlen(number_format($this->generationsLimit, 0, '', ' ')),
	                ' ',
	                STR_PAD_LEFT
	            ),
	            number_format($this->generationsLimit, 0, '', ' '),
	            $this->populationManager->getFitness($bestGenotypeSinceLastUpdate),
	            (string) $bestGenotypeSinceLastUpdate
	        );
	

	        $this->output->writeln($message);
	    }
	}
